# Supplementary material for: Benchmarking of protein descriptor sets in proteochemometric modeling (part 2): modeling performance of 13 amino acid descriptor sets
Source: J Cheminform. 2013 Sep 24;5:42. doi: 10.1186/1758-2946-5-42 (PMC4015169; doi:10.1186/1758-2946-5-42)
Supplement: Additional file 3 — The multiple sequence alignment used for the GPCR binding site description (includes: residue types, Ballesteros-Weinstein numbers, GPCRdb numbers, and receptor specific residue numbers). The GPCR and ACE data sets are available for download at http://www.gjpvanwesten.nl/proteindescriptors but were considered too large to submit with the paper. [file 1758-2946-5-42-S3.txt]

Receptor	GPCRDB[1]	GPCRDB[2]	GPCRDB[3]	GPCRDB[4]	GPCRDB[5]	GPCRDB[6]	GPCRDB[7]	GPCRDB[8]	GPCRDB[9]	GPCRDB[10]	GPCRDB[11]	GPCRDB[12]	GPCRDB[13]	GPCRDB[14]	GPCRDB[15]	GPCRDB[16]	GPCRDB[17]	GPCRDB[18]	GPCRDB[19]	GPCRDB[20]	GPCRDB[21]	GPCRDB[22]	GPCRDB[23]	GPCRDB[24]	GPCRDB[25]	GPCRDB[26]	GPCRDB[27]	GPCRDB[28]	GPCRDB[29]	GPCRDB[30]	GPCRDB[31]	GPCRDB[32]	GPCRDB[33]	GPCRDB[34]	GPCRDB[35]	GPCRDB[36]	GPCRDB[37]	GPCRDB[38]	GPCRDB[39]	GPCRDB[40]	GPCRDB[41]	GPCRDB[42]	GPCRDB[43]	GPCRDB[44]	GPCRDB[45]	GPCRDB[46]	GPCRDB[47]	GPCRDB[48]	GPCRDB[49]
drd2_human	112	115	119	227	230	231	233	234	235	237	238	239	270	315	318	319	322	323	326	327	330	426	427	429	430	469	470	471	472	473	474	508	509	510	512	513	514	516	517	614	618	621	622	624	625	626	628	629	709
ada1d_human	112	115	119	227	230	231	233	234	235	237	238	239	270	315	318	319	322	323	326	327	330	426	427	429	430	469	470	471	472	473	474	508	509	510	512	513	514	516	517	614	618	621	622	624	625	626	628	629	709
ada2b_human	112	115	119	227	230	231	233	234	235	237	238	239	270	315	318	319	322	323	326	327	330	426	427	429	430	469	470	471	472	473	474	508	509	510	512	513	514	516	517	614	618	621	622	624	625	626	628	629	709
drd3_human	112	115	119	227	230	231	233	234	235	237	238	239	270	315	318	319	322	323	326	327	330	426	427	429	430	469	470	471	472	473	474	508	509	510	512	513	514	516	517	614	618	621	622	624	625	626	628	629	709
adrb3_human	112	115	119	227	230	231	233	234	235	237	238	239	270	315	318	319	322	323	326	327	330	426	427	429	430	469	470	471	472	473	474	508	509	510	512	513	514	516	517	614	618	621	622	624	625	626	628	629	709
ada2c_human	112	115	119	227	230	231	233	234	235	237	238	239	270	315	318	319	322	323	326	327	330	426	427	429	430	469	470	471	472	473	474	508	509	510	512	513	514	516	517	614	618	621	622	624	625	626	628	629	709
hrh4_human	112	115	119	227	230	231	233	234	235	237	238	239	270	315	318	319	322	323	326	327	330	426	427	429	430	469	470	471	472	473	474	508	509	510	512	513	514	516	517	614	618	621	622	624	625	626	628	629	709
5ht1e_human	112	115	119	227	230	231	233	234	235	237	238	239	270	315	318	319	322	323	326	327	330	426	427	429	430	469	470	471	472	473	474	508	509	510	512	513	514	516	517	614	618	621	622	624	625	626	628	629	709
acm3_human	112	115	119	227	230	231	233	234	235	237	238	239	270	315	318	319	322	323	326	327	330	426	427	429	430	469	470	471	472	473	474	508	509	510	512	513	514	516	517	614	618	621	622	624	625	626	628	629	709
5ht1d_human	112	115	119	227	230	231	233	234	235	237	238	239	270	315	318	319	322	323	326	327	330	426	427	429	430	469	470	471	472	473	474	508	509	510	512	513	514	516	517	614	618	621	622	624	625	626	628	629	709
5ht1b_human	112	115	119	227	230	231	233	234	235	237	238	239	270	315	318	319	322	323	326	327	330	426	427	429	430	469	470	471	472	473	474	508	509	510	512	513	514	516	517	614	618	621	622	624	625	626	628	629	709
5ht2a_human	112	115	119	227	230	231	233	234	235	237	238	239	270	315	318	319	322	323	326	327	330	426	427	429	430	469	470	471	472	473	474	508	509	510	512	513	514	516	517	614	618	621	622	624	625	626	628	629	709
5ht1f_human	112	115	119	227	230	231	233	234	235	237	238	239	270	315	318	319	322	323	326	327	330	426	427	429	430	469	470	471	472	473	474	508	509	510	512	513	514	516	517	614	618	621	622	624	625	626	628	629	709
hrh3_human	112	115	119	227	230	231	233	234	235	237	238	239	270	315	318	319	322	323	326	327	330	426	427	429	430	469	470	471	472	473	474	508	509	510	512	513	514	516	517	614	618	621	622	624	625	626	628	629	709
5ht1a_human	112	115	119	227	230	231	233	234	235	237	238	239	270	315	318	319	322	323	326	327	330	426	427	429	430	469	470	471	472	473	474	508	509	510	512	513	514	516	517	614	618	621	622	624	625	626	628	629	709
acm2_human	112	115	119	227	230	231	233	234	235	237	238	239	270	315	318	319	322	323	326	327	330	426	427	429	430	469	470	471	472	473	474	508	509	510	512	513	514	516	517	614	618	621	622	624	625	626	628	629	709
acm4_human	112	115	119	227	230	231	233	234	235	237	238	239	270	315	318	319	322	323	326	327	330	426	427	429	430	469	470	471	472	473	474	508	509	510	512	513	514	516	517	614	618	621	622	624	625	626	628	629	709
ada1a_human	112	115	119	227	230	231	233	234	235	237	238	239	270	315	318	319	322	323	326	327	330	426	427	429	430	469	470	471	472	473	474	508	509	510	512	513	514	516	517	614	618	621	622	624	625	626	628	629	709
adrb1_human	112	115	119	227	230	231	233	234	235	237	238	239	270	315	318	319	322	323	326	327	330	426	427	429	430	469	470	471	472	473	474	508	509	510	512	513	514	516	517	614	618	621	622	624	625	626	628	629	709
5ht5a_human	112	115	119	227	230	231	233	234	235	237	238	239	270	315	318	319	322	323	326	327	330	426	427	429	430	469	470	471	472	473	474	508	509	510	512	513	514	516	517	614	618	621	622	624	625	626	628	629	709
acm5_human	112	115	119	227	230	231	233	234	235	237	238	239	270	315	318	319	322	323	326	327	330	426	427	429	430	469	470	471	472	473	474	508	509	510	512	513	514	516	517	614	618	621	622	624	625	626	628	629	709
ada2a_human	112	115	119	227	230	231	233	234	235	237	238	239	270	315	318	319	322	323	326	327	330	426	427	429	430	469	470	471	472	473	474	508	509	510	512	513	514	516	517	614	618	621	622	624	625	626	628	629	709
adrb2_human	112	115	119	227	230	231	233	234	235	237	238	239	270	315	318	319	322	323	326	327	330	426	427	429	430	469	470	471	472	473	474	508	509	510	512	513	514	516	517	614	618	621	622	624	625	626	628	629	709
acm1_human	112	115	119	227	230	231	233	234	235	237	238	239	270	315	318	319	322	323	326	327	330	426	427	429	430	469	470	471	472	473	474	508	509	510	512	513	514	516	517	614	618	621	622	624	625	626	628	629	709
hrh1_human	112	115	119	227	230	231	233	234	235	237	238	239	270	315	318	319	322	323	326	327	330	426	427	429	430	469	470	471	472	473	474	508	509	510	512	513	514	516	517	614	618	621	622	624	625	626	628	629	709
ada1b_human	112	115	119	227	230	231	233	234	235	237	238	239	270	315	318	319	322	323	326	327	330	426	427	429	430	469	470	471	472	473	474	508	509	510	512	513	514	516	517	614	618	621	622	624	625	626	628	629	709
drd4_human	112	115	119	227	230	231	233	234	235	237	238	239	270	315	318	319	322	323	326	327	330	426	427	429	430	469	470	471	472	473	474	508	509	510	512	513	514	516	517	614	618	621	622	624	625	626	628	629	709
drd5_human	112	115	119	227	230	231	233	234	235	237	238	239	270	315	318	319	322	323	326	327	330	426	427	429	430	469	470	471	472	473	474	508	509	510	512	513	514	516	517	614	618	621	622	624	625	626	628	629	709
5ht6r_human	112	115	119	227	230	231	233	234	235	237	238	239	270	315	318	319	322	323	326	327	330	426	427	429	430	469	470	471	472	473	474	508	509	510	512	513	514	516	517	614	618	621	622	624	625	626	628	629	709
5ht2b_human	112	115	119	227	230	231	233	234	235	237	238	239	270	315	318	319	322	323	326	327	330	426	427	429	430	469	470	471	472	473	474	508	509	510	512	513	514	516	517	614	618	621	622	624	625	626	628	629	709
hrh2_human	112	115	119	227	230	231	233	234	235	237	238	239	270	315	318	319	322	323	326	327	330	426	427	429	430	469	470	471	472	473	474	508	509	510	512	513	514	516	517	614	618	621	622	624	625	626	628	629	709
drd1_human	112	115	119	227	230	231	233	234	235	237	238	239	270	315	318	319	322	323	326	327	330	426	427	429	430	469	470	471	472	473	474	508	509	510	512	513	514	516	517	614	618	621	622	624	625	626	628	629	709
5ht7r_human	112	115	119	227	230	231	233	234	235	237	238	239	270	315	318	319	322	323	326	327	330	426	427	429	430	469	470	471	472	473	474	508	509	510	512	513	514	516	517	614	618	621	622	624	625	626	628	629	709
5ht2c_human	112	115	119	227	230	231	233	234	235	237	238	239	270	315	318	319	322	323	326	327	330	426	427	429	430	469	470	471	472	473	474	508	509	510	512	513	514	516	517	614	618	621	622	624	625	626	628	629	709
5ht4r_human	112	115	119	227	230	231	233	234	235	237	238	239	270	315	318	319	322	323	326	327	330	426	427	429	430	469	470	471	472	473	474	508	509	510	512	513	514	516	517	614	618	621	622	624	625	626	628	629	709
[truncated: 183 more columns]
